# Supplementary material for: Late Cervical Recurrence of Invasive Lobular Carcinoma Ten Years After Primary Breast Cancer: A Case Report and Review of the Literature
Source: Healthcare (Basel). 2026 Jan 13;14(2):201. doi: 10.3390/healthcare14020201 (PMC12840778; doi:10.3390/healthcare14020201)
Supplement: Supplementary file 1 [file healthcare-14-00201-s001.zip]

Archive with 1 entries (1 files):
- healthcare-3983949-supplementary.pdf
